# Supplementary material for: A Systematic Review of the Relationship Between Host Personality Traits and Parasitic Infection
Source: Biology (Basel). 2026 Mar 19;15(6):490. doi: 10.3390/biology15060490 (PMC13024135; doi:10.3390/biology15060490)
Supplement: Supplementary file 1 [file biology-15-00490-s001.zip]

Archive with 1 entries (1 files):
- biology-4189932-supplementary.pdf
